# Supplementary material for: Antibacterial and Anti-Biofilm Activity of Pyrones from a Pseudomonas mosselii Strain
Source: Antibiotics (Basel). 2022 Nov 18;11(11):1655. doi: 10.3390/antibiotics11111655 (PMC9686599; doi:10.3390/antibiotics11111655)
Supplement: Supplementary file 1 [file antibiotics-11-01655-s001.zip]

Archive with 1 entries (1 files):
- antibiotics-2009023-supplementary.pdf
